# Supplementary material for: Mycoplasmas under experimental antimicrobial selection: The unpredicted contribution of horizontal chromosomal transfer
Source: PLoS Genet. 2019 Jan 22;15(1):e1007910. doi: 10.1371/journal.pgen.1007910 (PMC6358093; doi:10.1371/journal.pgen.1007910)
Supplement: S1 Table — (XLSX) [file pgen.1007910.s003.xlsx]

## Sheet: S1 Table
S1 Table. Primers used for Sanger sequencing and PCR assays.
Primer for Sanger target sequencing of QRDR
	QRDR target	Primer name	Primer sequence (5'->3')	Primer position (PG2 genome)	Sequenced regions (bp)
	ParE	QRDR_ParE_F	AGACAAAATTAAGCGTGCATCTGA	213099-213122	403
		QRDR_ParE_R	ATGCGCTCCATCAGTATCAGC	213481-213501
	ParC	QRDR_ParC_F	GCACTTCCTGATGTGCGTG	214039-214057	364
		QRDR_ParC_R	TTTCAGAATCGTCAAAATTAGGAGC	214378-214402
	GyrA	QRDR_GyrA_F	TTGTTTCTCGTGCTTTGCCT	648140-648159	383
		QRDR_GyrA_R	TGGCTCCTTTTCAGTTGCATC	647777-647797
	GyrB	QRDR_GyrB2_F	GCTGTGCAAGCAAATATGGGT	855727-855747	336
		QRDR_GyrB_R	ATCGACGTCGGCATCAGTC	856044-856062
Primer for transconjugant characterisation by PCR
	Locus target	Primer name	Primer sequence (5'->3')	Primer position PG2 genome	Primer position 5632 genome	Product size in PG2 (bp)	Product size in 5632 (bp)	Annealing temperature (°C)	Reference
	I	MAG0220F	CGCCATTGAAGGAACTTGCTCC	-	21895-21916	0	947	55	Dordet-Frisoni et al. 2013
		MAG0220R	TATGCCTGCAGATCAGTCACCA	-	22820-22841
	II	MAGa0900F	ATGGCAATTGATTTACTCCC	97294-97313	98968-98987	971	1516	55	Dordet-Frisoni et al. 2013
		MAGa0900R	ATGATGTTGGCCGTATTTGG	98245-98264	100464-100483
	III	MAG1560F	GCCGGTGCCCGGGTTAAT	182471-182488	-	1311	0	55	Dordet-Frisoni et al. 2013
		MAG1560R	TCGACACCGCATTTAGCAGCA	183761-183781	-
	IV	MAG2450_F	AGGACGCTGTAGAGTTTGCAAAGAA	283862-283886	-	1508	0	55	Dordet-Frisoni et al. 2013
		MAG2450_R	TACCACTAGCTGCCGCACCA	285350-285369	-
	V	MAGa3840F	GAAGCACTAAAATCAGGCAA	410721-410740	440006-440025	1067	1223	55	Dordet-Frisoni et al. 2013
		MAGa3840R	GCGGCAGCAGAGTTATCAAG	409674-409693	438803-438822
	VI	MAGa4400F	CTCTGGCTACAGATTCATCA	491702-491721	508980-508999	607	490	55	Dordet-Frisoni et al. 2013
		MAGa4400R	GGTGAACGAGAACAATCGCC	492289-492308	509450-509469
	VII	pks1-F	AGAAGGCTTTAAGGCCGGTA	566932-566951	-	1085		55	Dordet-Frisoni et al. 2013
		pks1R2	GCCTTTGGTTTCTGTTTTGC	567997-568016	619068-619087		609
		ISMAG1_R	AAAGGCAATAGAAAGCACCGC	-	618479-618499
	VIII	MAG5890R	ACATTGCGATGTAGCGGGAACAG	680401-680423	-	1318		55	Dordet-Frisoni et al. 2013
		MAG5860F	ACCATTGAACTACATTTGCA	679106-679125	745715-745734		494
		MAGa6510R	AAAACCGCAGACCCAAATGGT	-	746188-746208
	ParC spe	ParC_spPG2R	TTACTATTTCGAGTCTTGCCTTA	215055-215077	-	1039		55	This study
		QRDR_ParC_F	GCACTTCCTGATGTGCGTG	214039-214057	215927-215945		1039
		ParC_sp5632R	TTACTATTTCGAGTCTTTCTCTG	-	216943-216965
	GyrA spe	GyrA_spPG2F	GATACTAAATACAGCAGTATGTTAAAA	648799-648825	-	1049		58	This study
		QRDR_GyrA_R	TGGCTCCTTTTCAGTTGCATC	647777-647797	712116-712136		1049
		GyrA_sp5632F	GATACTAAATTCAGTAGTATGACAAGT	-	713138-713164
	GyrB spe	GyrB_spPG2R	TGTTGAATTTTATATAGCGGA	856152-856172	-	848		62	This study
		GyrB F	CAATACACATCAACCTTCCA	855325-855344	984590-984609		848
		GyrB_sp5632R	TGCTGAATTTTGTACAGTGGT	-	985417-985437
	Gm	5632G3	CCCGGGAAGGTATATTTATGG	-	920198-920218	0	346	55	This study
		SG5	TTTTACACAATTATACGGACTTTATC	-	-				Skapski et al. 2011
