# Supplementary material for: Mycoplasmas under experimental antimicrobial selection: The unpredicted contribution of horizontal chromosomal transfer
Source: PLoS Genet. 2019 Jan 22;15(1):e1007910. doi: 10.1371/journal.pgen.1007910 (PMC6358093; doi:10.1371/journal.pgen.1007910)
Supplement: S2 Table — (XLSX) [file pgen.1007910.s004.xlsx]

## Sheet: Feuill 1
	S2 Table. List of mutations detected in EnroR mutants.
									Name (MIC Enro) (e)
									Name (MIC Enro) (e)
	Region	Nucleotide position (a)	Mutation (b)	Locus tag	Gene name (c)	Product (d)	Homo polymeric tract	Impact of SNP	MF26 (1)	MF26-1 (16)	MF26-1-2 (32)		MF33 (1)	MF33-1 (16)	MF33-1-1 (32)	MF33-1-2 (64)	MF33-1-3 (64)		MF30 (2)	MF30-1 (4)	MF30-1-4 (16)	MF30-1-4-1 (64)	MF30-1-4-8 (64)		PG2E10 (64)	Comments
		60146	SNP TAC (Y) ->TAT (Y)	MAG_0500	gpsA	Glycerol-3-phosphate dehydrogenase		Synonymous	-	-	100		-	-	-	-	-		-	-	-	-	-		-
		81704	SNP CTC (L) -> CTT (L)	MAG_0670	pheS	Phenylalanine-tRNA ligase subunit alpha		Synonymous	-	-	-		-	-	-	-	-		-	-	95	-	-		-
		101548	SNP TGC (C) -> TTC (F)	MAG_0890	hprk	HPr kinase phosphorylase		Non synonymous	-	-	-		-	-	-	84	-		-	-	-	-	-		-
		129186	SNP GTT (V) -> ATT (I)	MAG_1150	.	16S rRNA maturation RNase YbeY		Non synonymous	-	-	-		-	24	100	100	-		-	-	-	-	-		-
		147623	Del A	MAG_1300	.	HP	6 A		-	-	-		-	-	-	-	-		-	-	-	-	28		-	Hyper-variable locus
		159588	SNP A-> T	MAG_1380/1390	folD/pta	Methenyltetrahydrofolate/Phosphate acetyltransferase			-	-	-		-	-	-	-	-		60	-	-	-	-		-
		160396	Inser C	MAG_1390	pta	Phosphate acetyltransferase		Stop codon	60	-	-		-	-	-	-	-		-	-	-	-	-		-
		161297	SNP CCA (P) -> CAA (Q)	MAG_1400	acka	Acetate kinase		Non synonymous	36	-	-		-	-	-	-	-		-	-	-	-	-		-
		177174	Del T	MAG_1520	.	HP		Stop codon	-	-	-		-	-	-	83	-		-	-	-	-	-		-
		183721	Del G	MAG_1570	.	HP	9 G		-	98	98		-	-	-	-	-		-	-	-	-	-		-
		194231	SNP GAA (E) -> GAC (D)	MAG_1660	dnaE	DNA polymerase III subunit alpha		Non synonymous	-	-	-		-	-	-	-	-		-	-	-	100	-		-	Hyper-variable locus
	ParE	212252	SNP GCT (A) -> GTT (I)	MAG_1820	parE (codon 86)	DNA topoisomerase IV subunit B		Non synonymous	-	-	-		-	45	-	-	-		-	-	-	-	-		-
	ParE	212329	SNP CAT (H) -> TAT (Y)	MAG_1820	parE (codon 112)	DNA topoisomerase IV subunit B		Non synonymous	-	-	-		-	-	-	-	-		-	-	-	100	100		92
	ParE	213271*	SNP GCT (A) -> TCT (S)	MAG_1820	parE (codon 422)	DNA topoisomerase IV subunit B		Non synonymous	-	-	-		-	-	-	-	100		-	-	-	-	-		-
	ParE	213284*	SNP GCT (A) -> GTT (V)	MAG_1820	parE (codon 426)	DNA topoisomerase IV subunit B		Non synonymous	-	-	100		-	-	-	-	-		-	-	-	-	-		-
	ParE	213322*	SNP CCG (P) -> TCG (S)	MAG_1820	parE (codon 439)	DNA topoisomerase IV subunit B		Non synonymous	-	-	-		-	-	100	100	-		-	-	-	-	-		-
	ParC	214828	SNP CGT (R) -> TGT (C)	MAG_1830	parC (codon 291)	DNA topoisomerase IV subunit A		Non synonymous	-	-	-		-	-	-	-	-		-	-	100	-	-		-
	ParC	215656	SNP TCA (S) -> CCA (P)	MAG_1830	parC (codon 574)	DNA topoisomerase IV subunit A		Non synonymous	-	-	-		-	-	-	-	-		-	-	95	-	-		-
	ParC	214190*	SNP ACT (T) -> ATT (I)	MAG_1830	parC (codon 80)	DNA topoisomerase IV subunit A		Non synonymous	100	100	100		100	100	100	100	100		-	-	-	100	100		100
	ParC	214201*	SNP GAT (D) -> AAT (N)	MAG_1830	parC (codon 84)	DNA topoisomerase IV subunit A		Non synonymous	-	-	-		-	-	-	-	-		100	100	100	100	100		60
		248847	Inser G	MAG_2160/2170	./.	HP/HP			-	-	-		-	-	-	-	100		-	-	-	24	-		-
		282992	Del C	MAG_2420/2430	./.	Lipoprotein/Lipoprotein	9 C		-	-	-		-	-	-	-	-		-	94	97	-	-		-	Hyper-variable locus
		284389	Inser/del CT	MAG_2440/2450	./.	PTS sugar transporter subunit IIB/Lipoprotein	10 CT		34	-	-		-	-	-	83	82		-	-	-	-	-		-	Hyper-variable locus
		287686	Inser AC	MAG_2470	.	Proton-glutamate symporter			-	-	-		-	-	-	40	-		-	-	-	-	-		-
		289813	Inser GC	MAG_2480/2490	rmuC/.	DNA recombination protein/HP			-	-	-		-	-	-	-	-		-	-	94	-	-		-
		297503	Del A	MAG_2540/2550	./.	vpma-like lipoprotein/HP			-	-	100		-	-	-	-	-		-	-	-	-	-		-
		311997	Inser G	MAG_2680	.	HP			-	-	-		-	46	-	-	-		-	-	-	-	-		-
		320985	SNP C->A	MAG_2730/2740	secA/.	Preprotein translocase subunit/Alcohol dehydrogenase			37	-	-		-	-	-	-	-		-	-	-	-	-		-
		342374	SNP GAA (E) -> AAA (K)	MAG_2870	.	HP		Non synonymous	-	-	100		-	-	-	-	-		-	-	-	-	-		-
		352686	Del C	MAG_2950	.	Lipoprotein	9 C		-	-	49		-	-	-	-	-		-	-	-	-	-		-	Hyper-variable locus
		363277	SNP GGC (G) -> GGG (G)	MAG_3020	asnS	Asparagine-tRNA ligase		Synonymous	-	-	-		-	-	100	100	-		-	-	-	-	-		-
		367923	Inser C	MAG_3080	efP	Elongation factor P		Stop codon	-	-	-		-	-	-	-	-		28	-	-	-	-		-
		440496	Del A	MAG_3720	.	Asparaginyl-tRNA synthetase	7A	Stop codon	-	-	-		-	-	-	-	97		-	-	-	-	-		-	Hyper-variable locus
		440268	Del A	MAG_3720	.	Asparaginyl-tRNA synthetase	7A	Stop codon	-	-	-		-	-	-	-	-		-	-	-	-	26		-
		491621	SNP G->A	MAG_4200	.	Pseudogene			-	-	-		-	-	-	-	100		-	-	-	-	-		-	Hyper-variable locus
		506809	Inser G	MAG_4340	adhT	Zinc-dependent alcohol dehydrogenase		Stop codon	36	-	-		-	-	-	-	-		-	-	-	-	-		-
		559301	SNP GTT (V) -> GGT (G)	MAG_4780	.	ATP binding protein		Non synonymous	-	-	-		-	-	-	-	-		-	-	-	-	-		40
		559766	Inser C	MAG_4790	.	HP		Stop codon	-	-	-		-	-	-	-	-		-	-	100	-	-		-
		571958	Inser C	MAG_4900	LDH	L-lactate dehydrogenase		Stop codon	-	-	-		-	-	-	-	-		-	100	100	-	-		-
		572337	SNP C->G	MAG_4900/4910	LDH/.	L-lactate dehydrogenase/HP			35	-	-		-	-	-	-	-		-	-	-	-	-		-
		599476	Del T	MAG_5120	deoA	Pyrimidine-nucleoside phosphorylase			-	-	-		-	-	-	32	-		-	-	-	-	-		-
		599479	Inser C/SNP A->C (H->P)	MAG_5120	deoA	Pyrimidine-nucleoside phosphorylase			-	-	-		-	-	-	97	-		-	-	-	-	-		-
	GyrA	647986*	SNP GAA (E) -> AAA (K)	MAG_5630	gyrA (codon 87)	DNA gyrase subunit A		Non synonymous	-	-	-		-	100	100	100	100		-	-	-	-	-		-
	GyrA	647997*	SNP TCA (S) -> TTA (L)	MAG_5630	gyrA (codon 83)	DNA gyrase subunit A		Non synonymous	-	100	100		-	-	-	-	-		-	100	100	100	100		100
	spma	707306	Del C	MAG_6060/6070	./.	HP/HP	9 C		63	99	100		-	-	-	-	-		-	-	-	99	99		67	Hyper-variable locus
	spma	711627	Del C	MAG_6090/6100	./.	Lipoprotein/HP	10 C		-	-	-		93	94	94	95	91		-	-	94	96	95		97	Hyper-variable locus
		728393	SNP G->A	MAG_6120/6130	rpoB/.	RNA polymerase subunit beta/Lipoprotein			-	-	36		-	-	-	-	-		-	-	-	-	-		-
		744149	SNP CCG (P) -> CCT (P)	MAG_6280	fmt	Methionyl-tRNA formyltransferase		Synonymous	-	-	-		-	-	-	-	-		100	100	100	-	-		-
		764266	Del G	MAG_6460	.	Lipoprotein	8 G		37	-	-		-	77	-	-	98		-	-	-	99	98		74	Hyper-variable locus
		771582	Inser GC	MAG_6540	gtsB	Glycerol transporter subunit B			-	-	-		-	44	-	-	-		-	-	-	-	-		-
		796940	SNP GAA (E ) -> AAA (K)	MAG_6810	.	Ribonuclease J		Non synonymous	-	-	35		-	-	-	-	-		-	-	-	-	-		-
	vpma	821978	SNP GAT (D) -> AAT (N)	MAG_7060	vpmaW	Variable surface lipoprotein W		Non synonymous	-	-	-		-	-	-	-	-		96	-	-	-	-		-	Hyper-variable locus
	vpma	823436	Del T	MAG_7070/7080	vpmaX/vpmaY	Variable surface lipoprotein A/Variable surface lipoprotein Y	14 T		-	-	-		-	87	89	85	83		-	-	-	-	-		-	Hyper-variable locus
	vpma	823627	SNP A->T	MAG_7070/7080	vpmaX/vpmaY	Variable surface lipoprotein A/Variable surface lipoprotein Y			-	-	-		-	-	20	43	-		-	-	-	-	-		-	Hyper-variable locus
	vpma	823628	SNP T->G	MAG_7070/7080	vpmaX/vpmaY	Variable surface lipoprotein A/Variable surface lipoprotein Y			-	-	-		-	-	20	44	-		-	-	-	-	-		-	Hyper-variable locus
	vpma	823632	SNP G->A	MAG_7070/7080	vpmaX/vpmaY	Variable surface lipoprotein A/Variable surface lipoprotein Y			-	-	-		-	-	19	42	-		-	-	-	-	-		-	Hyper-variable locus
	vpma	823646	SNP A->G	MAG_7070/7080	vpmaX/vpmaY	Variable surface lipoprotein A/Variable surface lipoprotein Y			-	-	-		-	-	26	37	-		-	-	-	-	-		-	Hyper-variable locus
	vpma	823652	SNP T->C	MAG_7070/7080	vpmaX/vpmaY	Variable surface lipoprotein A/Variable surface lipoprotein Y			-	-	-		-	-	23	33	-		-	-	-	-	-		-	Hyper-variable locus
	vpma	825056	SNP A->T	MAG_7080/7090	vpmaY/vpmaU	Variable surface lipoprotein Y/Variable surface lipoprotein U			-	-	-		-	-	17	-	-		-	-	-	-	-		-	Hyper-variable locus
	vpma	825057	SNP T->G	MAG_7080/7090	vpmaY/vpmaU	Variable surface lipoprotein Y/Variable surface lipoprotein U			-	-	-		-	-	17	-	-		-	-	-	-	-		-	Hyper-variable locus
	vpma	825061	SNP G->A	MAG_7080/7090	vpmaY/vpmaU	Variable surface lipoprotein Y/Variable surface lipoprotein U			-	-	-		-	-	17	-	-		-	-	-	-	-		-	Hyper-variable locus
	vpma	827451	SNP G->A	MAG_7100/7110	vpmaZ/xer1	Variable surface lipoprotein D/integrase-recombinase			-	-	-		-	-	24	37	-		-	-	-	-	-		-	Hyper-variable locus
	vpma	827457	SNP C->T	MAG_7100/7110	vpmaZ/xer1	Variable surface lipoprotein D/integrase-recombinase			-	-	-		-	-	27	41	-		-	-	-	-	-		-	Hyper-variable locus
	vpma	827471	SNP T->C	MAG_7100/7110	vpmaZ/xer1	Variable surface lipoprotein D/integrase-recombinase			-	-	-		-	-	35	49	-		-	-	-	-	-		-	Hyper-variable locus
	vpma	827475	SNP C->A	MAG_7100/7110	vpmaZ/xer1	Variable surface lipoprotein D/integrase-recombinase			-	-	-		-	-	37	51	-		-	-	-	-	-		-	Hyper-variable locus
	vpma	827476	SNP A->T	MAG_7100/7110	vpmaZ/xer1	Variable surface lipoprotein D/integrase-recombinase			-	-	-		-	-	37	51	-		-	-	-	-	-		-	Hyper-variable locus
	GyrB	854621	SNP ACA (T) -> ATA (I)	MAG_7370	gyrB (codon 29)	Type IIA DNA topoisomerase subunit B		Non synonymous	-	-	-		100	-	-	-	-		-	-	-	-	-		-
	GyrB	855389	SNP GGC (G) -> GAC (D)	MAG_7370	gyrB (codon 278)	Type IIA DNA topoisomerase subunit B		Non synonymous	-	-	-		-	-	-	-	-		100	-	-	-	-		-
		613616	Inser G	MAG_r03	23S	23S ribosomal RNA			61	-	-		-	-	-	-	-		-	-	-	-	-		-
		615451	SNP C->A	MAG_r04	16S	16S ribosomal RNA			-	-	44		-	-	-	-	-		-	-	-	-	-		-
		620225	SNP T->A	MAG_r06	16S	16S ribosomal RNA			-	-	35		-	-	-	-	-		-	-	-	-	-		-
	(a) Nucleotide positions according to M. agalactiae PG2 55-5 genome (NC_009497.1). Fixed mutations in black, non-fixed in grey. Enro target genes and variable loci underlined in orange and blue, respectively. *: mutations in target genes also identified by Sanger sequencing (see Table 1).
	(b) For SNPs, the codon and the amino acid impacted by the mutation are indicated. “Del” corresponds to nucleotide deletion and “Inser” to nucleotide insertion.
	(c) Gene names according to PG2 55-5 genome (NC_009497.1):(.) no gene name defined; (./.) intergenic region
	(d) HP: hypothetical protein.
	(e) In brackets, Enrofloxacin MIC is indicated in µg.mL-1. For fixed mutations, synonymous SNPs are in violet, non-synonymous SNPs in pink and indels in green; non-fixed mutations are in grey. The percentage of each mutation is indicated (AD/DP ratio). -: Identical to the reference strain PG2 55-5.
