# Supplementary material for: Mycoplasmas under experimental antimicrobial selection: The unpredicted contribution of horizontal chromosomal transfer
Source: PLoS Genet. 2019 Jan 22;15(1):e1007910. doi: 10.1371/journal.pgen.1007910 (PMC6358093; doi:10.1371/journal.pgen.1007910)
Supplement: S3 Table — (XLSX) [file pgen.1007910.s005.xlsx]

## Sheet: S3 Table
S3 Table. List of acquired and lost genes in transconjugants.
	Locus tag	Product	T5-2	T5-1	T5-3	T6-5	T5-5	T6-4/8/9	T5-4	T6-1	T6-10	T6-3	T6-7
Aquired genes (PG2)
Total number (mean 6 ±4)			7	4	12	11	10	9	3	7	2	3	2
	MAG_0630	HP
	MAG_0840	HP
	MAG_1080	Pseudogene
	MAG_1090	HP
	MAG_1130	Pseudogene
	MAG_1330	Conserved HP
	MAG_1350	HP
	MAG_1550	Lipoprotein
	MAG_1560	Lipoprotein
	MAG_1590	HP
	MAG_1600	HP
	MAG_1610	HP
	MAG_1620	HP
	MAG_1710	HP
	MAG_1720	HP
	MAG_1770	HP
	MAG_1910	HP
	MAG_2180	HP
	MAG_3030	HP
	MAG_3250	HP
	MAG_3400	Conserved HP
	MAG_3410	Transposase
	MAG_4050	HP
	MAG_4060	HP
	MAG_4210	HP
	MAG_4240	Lipoprotein
	MAG_4960	HP
	MAG_5490	HP
	MAG_5670	HP
	MAG_5710	HP
	MAG_5880	HP
	MAG_6030	HP
Lost genes (5632)
Total number (mean 13 ±11)			27	2	7	2	28	9	4	24	3	15	26
	MAGa0830	HP
	MAGa0900	HP
	MAGa0930	HP
	MAGa1020	HP
	MAGa1570	Type III RM
	MAGa1590	IS
	MAGa1620	Conserved HP
	MAGa1850	HP
	MAGa2160	Transposase
	MAGa2180	Pseudogene
	MAGa2200	ATPase
	MAGa2210	Conserved HP
	MAGa2980	ICE
	MAGa2990	ICE
	MAGa3000	ICE
	MAGa3010	ICE
	MAGa3020	ICE
	MAGa3030	ICE
	MAGa3040	ICE
	MAGa3050	ICE
	MAGa3060	ICE
	MAGa3070	ICE
	MAGa3080	ICE
	MAGa3090	ICE
	MAGa3100	ICE
	MAGa3110	ICE
	MAGa3120	ICE
	MAGa3130	ICE
	MAGa3140	ICE
	MAGa3150	ICE
	MAGa3160	ICE
	MAGa3170	ICE
	MAGa3180	ICE
	MAGa3190	ICE
	MAGa3200	ICE
	MAGa3210	ICE
	MAGa3220	ICE
	MAGa3460	HP
	MAGa3730	HP
	MAGa3740	HP
	MAGa3750	Pseudogene
	MAGa3950	Methyltransferase
	MAGa3960	Transposase
	MAGa3970	Deoxyribonuclease
	MAGa4000	HP
	MAGa4010	HP
	MAGa4020	HP
	MAGa4030	Transposase
	MAGa4040	HP
	MAGa4050	HP
	MAGa4060	HP
	MAGa4820	Transposase
	MAGa4850	ICE
	MAGa4860	ICE
	MAGa4870	ICE
	MAGa4880	ICE
	MAGa4890	ICE
	MAGa4900	ICE
	MAGa4910	ICE
	MAGa4920	ICE
	MAGa4930	ICE
	MAGa4940	ICE
	MAGa4950	ICE
	MAGa4960	ICE
	MAGa4970	ICE
	MAGa4980	ICE
	MAGa4990	ICE
	MAGa5000	ICE
	MAGa5010	ICE
	MAGa5020	ICE
	MAGa5030	ICE
	MAGa5040	ICE
	MAGa5050	ICE
	MAGa5060	ICE
	MAGa5490	HP
	MAGa5550	HP
	MAGa5640	IS
	MAGa6370	HP
	MAGa6510	HP
	MAGa6520	HP
	MAGa6370	HP
	MAGa6880	ICE
	MAGa6890	ICE
	MAGa6900	ICE
	MAGa6910	ICE
	MAGa6920	ICE
	MAGa6930	ICE
	MAGa6940	ICE
	MAGa6950	ICE
	MAGa6960	ICE
	MAGa6970	ICE
	MAGa6980	ICE
	MAGa6990	ICE
	MAGa7000	ICE
	MAGa7010	ICE
	MAGa7020	ICE
	MAGa7030	ICE
	MAGa7040	ICE
	MAGa7050	ICE
	MAGa7060	ICE
	MAGa7070	ICE
	MAGa7080	ICE
	MAGa7090	ICE
	MAGa7100	ICE
	MAGa8410	HP
In transconjugant genomes, replacement of 5632 sequences by PG2 fragments may result in PG2-specific gene gain (orange) and/or 5632 specific genes loss (blue). The total number of gain or loss gene is indicated for each transconjugants. Genes are indicated by their Genbank locus tag (HP: Hypothetical Protein, RM: Restriction Modification, ICE: Integrative and Conjugative Element, IS: Insertion Se…
