# Supplementary material for: Mycoplasmas under experimental antimicrobial selection: The unpredicted contribution of horizontal chromosomal transfer
Source: PLoS Genet. 2019 Jan 22;15(1):e1007910. doi: 10.1371/journal.pgen.1007910 (PMC6358093; doi:10.1371/journal.pgen.1007910)
Supplement: S4 Table — (XLSX) [file pgen.1007910.s006.xlsx]

## Sheet: S4 Table
S4 Table. List of mutations in EnroR mutants and transconjugants at P0, P10 and P40.
										Passages (e)
	Region	Nucleotide position (a)	Mutation (b)	Locus tag	Gene name (c)	Product (d)	Homo polymeric tract	Impact of SNP	P0	P10	P40
MF33-1-1
		102994	SNP GAA (E) -> AAA (K)	MAG_0900	lgt	Prolipoprotein diacylglyceryl transferase		Non synonymous	-	20	-
		110319	Inser GT	MAG_0970/0980	rpmB/.	Ribosomal protein 50S L28/Glutamine amidotransferase			-	20	-
		129186	SNP GTT (V) -> ATT (I)	MAG_1150	.	16S rRNA maturation RNase YbeY		Non synonymous	100	100	100
	ParE	213322	SNP CCG (P) -> TCG (S)	MAG_1820	parE (codon 439)	DNA topoisomerase IV subunit B		Non synonymous	100	100	100
	ParC	214190	SNP ACT (T) -> ATT (I)	MAG_1830	parC (codon 80)	DNA topoisomerase IV subunit A		Non synonymous	100	100	100
		284389	Del CT	MAG_2440/2450	./.	PTS sugar transporter subunit IIB/Lipoprotein	10 CT		-	23	-
		287762	Del A	MAG_2470	.	Proton-glutamate symporter			-	42	97
		287814	Inser G	MAG_2470	.	Proton-glutamate symporter			-	21	-
		352686	Del C	MAG_2950	.	Lipoprotein	9 C		-	48	96
		363277	SNP GGC (G) -> GGG (G)	MAG_3020	asnS	Asparagine-tRNA ligase		Synonymous	100	100	100
		567317	Del A	MAG_4870	.	Pseudogene			-	19	-
		588738	Inser GA	MAG_5030/5040	./.	P80 liporotein/HP			-	42	97
		634069	SNP C -> T	MAG_5470/7520	rpsJ/.	30S ribosomal protein S10/pseudo			-	-	61
	GyrA	647986	SNP GAA (E) -> AAA (K)	MAG_5630	gyrA (codon 87)	DNA gyrase subunit A		Non synonymous	100	100	100
		652671	Inser C	MAG_5650	hsdM	Type I restriction-modification system subunit M			-	20	-
		711627	Del C	MAG_6090/6100	./.	Lipoproteine/HP	10 C		94	95	87
	vpma	823436	Del T	MAG_7070/7080	vpmaX/vpmaY	Variable surface lipoprotein A/Variable surface lipoprotein Y	14 T		89	-	-
	vpma	823627	SNP A -> T	MAG_7070/7080	vpmaX/vpmaY	Variable surface lipoprotein A/Variable surface lipoprotein Y			20	-	-
	vpma	823628	SNP T -> G	MAG_7070/7080	vpmaX/vpmaY	Variable surface lipoprotein A/Variable surface lipoprotein Y			20	-	-
	vpma	823632	SNP G -> A	MAG_7070/7080	vpmaX/vpmaY	Variable surface lipoprotein A/Variable surface lipoprotein Y			19	-	-
	vpma	823646	SNP A -> G	MAG_7070/7080	vpmaX/vpmaY	Variable surface lipoprotein A/Variable surface lipoprotein Y			26	25	52
	vpma	823652	SNP T -> C	MAG_7070/7080	vpmaX/vpmaY	Variable surface lipoprotein A/Variable surface lipoprotein Y			23	22	48
	vpma	825056	SNP A -> T	MAG_7080/7090	vpmaY/vpmaU	Variable surface lipoprotein Y/Variable surface lipoprotein U			17	38	78
	vpma	825057	SNP T -> G	MAG_7080/7090	vpmaY/vpmaU	Variable surface lipoprotein Y/Variable surface lipoprotein U			17	38	77
	vpma	825061	SNP G -> A	MAG_7080/7090	vpmaY/vpmaU	Variable surface lipoprotein Y/Variable surface lipoprotein U			17	37	75
	vpma	827451	SNP G -> A	MAG_7100/7110	vpmaZ/xer1	Variable surface lipoprotein D/integrase-recombinase			24	22	41
	vpma	827457	SNP C -> T	MAG_7100/7110	vpmaZ/xer1	Variable surface lipoprotein D/integrase-recombinase			27	24	46
	vpma	827471	SNP T -> C	MAG_7100/7110	vpmaZ/xer1	Variable surface lipoprotein D/integrase-recombinase			35	32	60
	vpma	827475	SNP C -> A	MAG_7100/7110	vpmaZ/xer1	Variable surface lipoprotein D/integrase-recombinase			37	33	63
	vpma	827476	SNP A -> T	MAG_7100/7110	vpmaZ/xer1	Variable surface lipoprotein D/integrase-recombinase			37	34	63
		852908	SNP GAT (D) -> ATA (I)	MAG_7360	.	HP			-	-	32
PG2E10
	ParE	212329	SNP CAT (H) -> TAT (Y)	MAG_1820	parE (codon 112)	DNA topoisomerase IV subunit B		Non synonymous	92	30	-
	ParE	213174	Inser GCG	MAG_1820	parE (codon 390)	DNA topoisomerase IV subunit B		Insertion Alanine	-	66	93
	ParC	214190	SNP ACT (T) -> ATT (I)	MAG_1830	parC (codon 80)	DNA topoisomerase IV subunit A		Non synonymous	100	100	100
	ParC	214201	SNP GAT (D) -> AAT (N)	MAG_1830	parC (codon 84)	DNA topoisomerase IV subunit A		Non synonymous	60	27	-
		223495	Del G	MAG_1890	.	HP	9G		-	-	64
		329667	SNP GAT (D) -> AAT (N)	MAG_2820	ligA	DNA ligase		Non synonymous	-	-	23
		443390	SNP GCT (A) -> GTT (V)	MAG_3750	ktrA	Potassium uptake protein		Non synonymous	-	-	92
		559301	SNP GTT (V) -> GGT (G)	MAG_4780	.	ATP binding protein		Non synonymous	40	-	-
		634069	SNP C -> T	MAG_5470/7520	rpsJ/.	30S ribosomal protein S10/pseudo			-	-	75
	GyrA	647997	SNP TCA (S) -> TTA (L)	MAG_5630	gyrA (codon 83)	DNA gyrase subunit A		Non synonymous	100	100	100
		703542	Del C	MAG_6030/6040	./.	HP/HP	10 C		-	71	91
	spma	707306	Del C	MAG_6060/6070	./.	HP/HP	9 C		67	34	-
	spma	711627	Del C	MAG_6090/6100	./.	HP/ Lipoprotein	10 C		97	94	94
		764266	Del G	MAG_6460	.	Lipoprotein	8 G		74	60	98
T5-1
		187929	Del G	MAGa1620	.	HP	10 G		-	-	45
	ParC	214282	SNP GAT (D) -> AAT (N)	MAG_1830	parC (codon 111)	DNA topoisomerase IV subunit A		Non synonymous	-	-	44
		317265	SNP TCT (S) -> TTT (F)	MAGa2800	glyS	Glycine-tRNA synthetase		Non synonymous	-	18	-
		371751	SNP TTA (L) -> ATA (I)	MAGa3230	.	HP	6 T	Non synonymous	-	18	-
		391417	SNP A -> G	MAGa3370/3360	./.	HP/HP			-	-	35
T5-5
		155280	Del C	MAGa1390/1400	./.	HP/HP	8 C		-	-	45
		245710	Del G	MAGa2120	pknB	Serine-threonine kinase			-	32	57
		320439	Inser T	MAGa2810	.	HP	7 T		-	18	40
		370917	SNP T -> C	MAGa3220/3230	CDS22/.	./HP			-	-	73
		430926	Del C	MAGa3730	.	HP	10 C		-	11	56
		489503	SNP CCC (P) -> CTC (L)	MAG_4180	pnp	Purine nucleoside phosphorylase		Non synonymous	-	-	45
		799514	SNP TCG (S) -> TTG (L)	MAGa6830	.	HP		Non synonymous	-	-	45
		891115	SNP AGG (R ) -> AUG (M)	MAGa7530	.	HP		Non synonymous	-	14	35
(a) Nucleotide positions according to M. agalactiae PG2 55-5 genome or 5632 genome for 5632 fragments of transconjugants. Fixed mutations are indicated in black, non-fixed in grey. Enro target genes and variable locus are underlined in orange and blue, respectively.
(b) For SNPs, the codon and the amino acid impacted by the mutation are indicated. “Del” corresponds to nucleotide deletion and “Inser” to nucleotide insertion.
(c) Gene names according to PG2 55-5 (MAG) or 5632 (MAGa) genome ; (.) no gene name defined ; (./.) intergenic region
(d) HP: hypothetical protein.
(e) P0, P10, P40 referred to passages 0, 10 and 40 respectively. For fixed mutations, synonymous SNPs are in violet, non-synonymous SNPs in pink and indels in green; non-fixed mutations are in grey. The percentage of each mutation is indicated (AD/DP ratio). -: Identical to the reference strain PG2 55-5 or 5632.
