# Supplementary material for: Mycoplasmas under experimental antimicrobial selection: The unpredicted contribution of horizontal chromosomal transfer
Source: PLoS Genet. 2019 Jan 22;15(1):e1007910. doi: 10.1371/journal.pgen.1007910 (PMC6358093; doi:10.1371/journal.pgen.1007910)
Supplement: S5 Table — (XLSX) [file pgen.1007910.s007.xlsx]

## Sheet: S5 Table-1
S5 Table. Variations in enrofloxacin target enzyme between PG2 and 5632 strains
Alignment Needle PG2/5632	GyrA	GyrB	ParC	ParE
gene size (protein size)	2760 nt (919 aa)	1968 nt (655 aa)	2586 nt (861 aa)	1926 nt (641 aa)
% gene identity (SNP)	97.4% (72 SNPs)	95.2% (94 SNPs)	94.5% (143 SNPs)	95.8% (81 SNP)
% protein identy (amino acid)	99.2% (7 aa)	98.6% (9 aa)	97.2% (24 aa)	99.5% (3 aa)
% protein similarity (amino acid)	99.3% (6 aa)	1	98.8% (10 aa)	99.7% (2 aa)
	CDS
	QRDR
	variation PG2 5632

## Sheet: S5 Table-2
PG2 GyrA		M	A	K	I	N	D	D	E	K	E	K	L	I	N	D	S	D	K	L	N	E	E	T	Y	D	E	E	N	D	S	S	D	E	L	F	I	A	F	K	K	P	K	D	N	K	N	N	D
5632 GyrA		M	A	K	I	N	D	D	E	K	E	K	L	I	N	D	S	D	K	L	N	E	E	A	Y	D	E	E	N	D	S	S	D	E	L	F	I	A	F	K	K	P	K	D	N	K	N	N	D
PG2 GyrA		P	H	N	L	A	E	T	I	D	A	T	I	A	L	A	K	N	P	E	I	S	I	S	E	I	M	E	F	L	P	G	P	D	F	P	T	G	A	M	I	M	G	T	K	G	I	K	E
5632 GyrA		P	H	N	L	A	E	T	I	D	A	T	I	A	L	A	K	N	P	E	I	S	I	S	E	I	M	E	F	L	P	G	P	D	F	P	T	G	A	M	I	M	G	T	K	G	I	K	E
PG2 GyrA		L	A	V	D	S	M	I	E	E	M	Q	N	L	A	A	E	I	E	R	I	T	N	I	L	A	N	R	D	L	L	I	E		I	I	D	E	L	T	E	I	K	N	K	Y	A	D	E
5632 GyrA		L	A	V	D	G	M	I	E	E	M	Q	N	L	A	A	E	I	E	R	I	T	N	I	L	A	N	R	D	L	L	I	D	L	I	I	D	E	L	T	E	I	K	N	K	Y	A	D	E
PG2 GyrA		S	R	I	A	T	G	V	K	G	I	T	L	A	E	D	E	T	C	I	S	A	S	S	S	S	E	G	E	L	I	L	T	I	G	K	N	G	F	G	K	I	T	H	H	S	L	F	R
5632 GyrA		S	R	I	A	T	G	V	K	G	I	T	L	A	E	D	E	T	C	I	S	A	S	S	S	S	E	G	E	L	I	L	T	I	G	K	N	G	F	G	K	I	T	H	H	S	L	F	R
PG2 GyrB		M	E	K	L	E	N	T	N	Q	D	N	Q	S	K	N	N	S	Y	N	A	S	S	I	R	V	L	E	G	L	E	A	V	R	V	R	P	G	M	Y	I	G	T	I	T	D	K	G	L
5632 GyrB		M	E	K	L	E	S	T	N	Q	D	N	Q	S	K	N	N	S	Y	N	A	S	S	I	R	V	L	E	G	L	E	A	V	R	V	R	P	G	M	Y	I	G	T	I	T	D	K	G	L
PG2 GyrB		H	D	S	I	I	Y	A	E	G	L	Y	D	S	D	K	S	G	S	K	I	T	V	E	V	A	L	Q	Y	T	S	T	F	Q	P	R	I	T	T	Y	T	N	N	I	V	T	I	E	G
5632 GyrB		H	D	S	I	I	Y	A	E	G	L	Y	D	S	D	K	S	G	S	K	I	T	V	E	V	A	L	Q	Y	T	S	T	F	Q	P	R	I	T	T	Y	T	N	N	I	V	T	I	E	G
PG2 GyrB		E	S	F	D	I	N	K	L	R	Y	H	K	V	I	I	M	T	D	A	D	V	D	G	A	H	I	R	T	L	L	L	T	F	F	Y	R	Y	F	R	K	L	I	E	Y	G	F	I	Y
5632 GyrB		E	S	F	D	I	N	K	L	R	Y	H	K	V	I	I	M	T	D	A	D	V	D	G	A	H	I	R	T	L	L	L	T	F	F	Y	R	Y	F	R	K	L	I	E	Y	G	F	I	Y
PG2 ParC		M	N	K	K	K	E	Q	Q	L	N	D	L	L	S	K	I	I	Q	E	N	L	D	T	V	V	A	D	R	F	S	R	Y	S	K	Y	V	I	Q	Q	R	A	L	P	D	V	R	D	G
5632 ParC		M	N	K	K	K	E	Q	Q	L	N	D	L	L	S	K	I	I	R	E	N	L	D	T	V	V	A	D	R	F	S	R	Y	S	K	Y	V	I	Q	Q	R	A	L	P	D	V	R	D	G
PG2 ParC		A	S	R	Y	N	V	Y	T	D	S	K	Y	K	Y	I	E	I	T	E	I	P	Y	G	V	V	K	S	K	L	V	H	E	I	D	L	I	V	D	S	E	E	V	A	G	L	L	E	V
5632 ParC		A	S	R	Y	S	V	Y	A	D	N	K	Y	K	Y	I	E	I	T	E	I	P	Y	G	V	V	K	S	K	L	V	H	E	I	D	L	I	V	D	S	E	E	V	A	G	L	L	E	V
PG2 ParC		A	S	I	N	Q	E	D	L	V	K	E	E	Q	V	F	L	G	I	S	K	F	G	Y	I	K	K	V	S	K	K	I	Y	E	S	N	L	I	N	T	Y	G	I	K	E	D	D	N	I
5632 ParC		A	S	I	N	Q	E	D	L	V	K	E	E	Q	V	F	L	G	I	S	K	F	G	Y	I	K	K	V	S	K	K	I	Y	E	S	N	L	I	N	T	Y	G	I	K	E	D	D	N	I
PG2 ParC		N	S	P	I	K	Q	C	D	S	L	Q	A	S	S	K	I	L	I	V	N	N	Q	G	Q	A	H	F	E	K	I	Q	D	Y	A	K	A	A	Y	A	K	F	I	N	F	D	V	D	D
5632 ParC		N	S	P	I	K	Q	C	D	S	L	Q	S	S	S	K	I	L	I	V	N	N	Q	G	Q	A	H	F	E	K	I	Q	D	Y	A	K	A	A	Y	V	K	F	I	N	F	D	V	D	D
PG2 ParE		M	N	Y	M	S	N	S	N	Y	D	A	S	S	I	Q	Q	L	K	G	L	E	A	V	R	K	R	P	G	M	Y	I	G	S	T	D	V	N	G	L	H	H	L	I	W	E	I	V	D
5632 ParE		M	N	Y	M	S	N	S	N	Y	D	A	S	S	I	Q	Q	L	K	G	L	E	A	V	R	K	R	P	G	M	Y	I	G	S	T	D	V	N	G	L	H	H	L	I	W	E	I	V	D
PG2 ParE		I	E	I	E	C	G	F	Q	Y	T	D	G	F	N	E	T	I	L	S	F	V	N	N	V	K	T	R	D	G	G	T	H	E	I	G	L	K	S	A	I	T	K	T	F	N	D	F	A
5632 ParE		I	E	I	E	C	G	F	Q	Y	T	D	G	F	N	E	T	I	L	S	F	V	N	N	V	K	T	R	D	G	G	T	H	E	I	G	L	K	S	A	I	T	K	T	F	N	D	F	A
PG2 ParE		D	A	D	T	D	G	A	H	I	Q	I	L	L	L	T	F	F	F	I	H	M	R	R	L	I	E	E	G	K	V	Y	I	A	L	P	P	L	F	K	L	T	I	N	K	A	K	K	E
5632 ParE		D	A	D	T	D	G	A	H	I	Q	I	L	L	L	T	F	F	F	R	H	M	R	R	L	I	E	E	G	K	V	Y	I	A	L	P	P	L	F	K	L	T	I	N	K	A	K	K	E
		Legend:					QRDR
							Amino acid variation PG2-5632
							Positions implicated in FQ resistance													GyrA (81, 83, 87) and ParC (80, 84)
							Catalytic site					GyrA 122 ; ParC 120
							(Amino acid in E. coli numbering)
[truncated: 202 more columns]
