# Supplementary material for: Mycoplasmas under experimental antimicrobial selection: The unpredicted contribution of horizontal chromosomal transfer
Source: PLoS Genet. 2019 Jan 22;15(1):e1007910. doi: 10.1371/journal.pgen.1007910 (PMC6358093; doi:10.1371/journal.pgen.1007910)
Supplement: S6 Table — (XLSX) [file pgen.1007910.s008.xlsx]

## Sheet: Mutation analysis
S6 Table. Galaxy workflows for variant analyses and for reconstructing transconjugant genomes.
Galaxy Workflow ' Mutation analysis'
Step 1: Input dataset
GenomeRef.fasta
select at runtime
Step 2: Input dataset
Reads1.fastq
select at runtime
Step 3: Input dataset
Reads2.fastq
select at runtime
Step 4: Map with BWA-MEM
Will you select a reference genome from your history or use a built-in index?
Use a genome from history and build index
Use the following dataset as the reference sequence
Output dataset 'output' from step 1
Algorithm for constructing the BWT index
Auto. Let BWA decide the best algorithm to use
Single or Paired-end reads
Paired
Select first set of reads
Output dataset 'output' from step 2
Select second set of reads
Output dataset 'output' from step 3
Enter mean, standard deviation, max, and min for insert lengths.
Set read groups information?
Set read groups (SAM/BAM specification)
Auto-assign
False
Read group identifier (ID)
Reads
Auto-assign
False
Read group sample name (SM)
Reads
Platform/technology used to produce the reads (PL)
ILLUMINA
Auto-assign
False
Library name (LB)
Reads
Sequencing center that produced the read (CN)
Description (DS)
Date that run was produced (DT)
Flow order (FO)
The array of nucleotide bases that correspond to the key sequence of each read (KS)
Programs used for processing the read group (PG)
Predicted median insert size (PI)
None
Platform unit (PU)
Select analysis mode
1.Simple Illumina mode
Step 5: GATK 3
Choose the source for the reference list
History
Using reference file
Output dataset 'output' from step 1
Select interval subset to operate on?
False
Select covariates for on-the-fly recalibration?
False
Analysis Type
RealignerTargetCreator
Input all BAM files in a single command
False
Input file containing sequence data (BAM)
Output dataset 'bam_output' from step 4
Keep PCR dupliacate reads ?
True
Select database of known sites?
False
Step 6: GATK 3
Choose the source for the reference list
History
Using reference file
Output dataset 'output' from step 1
Select interval subset to operate on?
False
Select covariates for on-the-fly recalibration?
False
Analysis Type
IndelRealigner
Input all BAM files in a single command
False
Input file containing sequence data (BAM)
Output dataset 'bam_output' from step 4
Keep PCR dupliacate reads ?
True
Intervals file output from RealignerTargetCreator
Output dataset 'rtc_output_intervals' from step 5
Select database of known sites?
False
Configure Advanced Parameters
False
Step 7: GATK 3
Choose the source for the reference list
History
Using reference file
Output dataset 'output' from step 1
Select interval subset to operate on?
False
Select covariates for on-the-fly recalibration?
False
Analysis Type
PrintReads
Input all BAM files in a single command
False
Input file containing sequence data (BAM)
Output dataset 'ir_output_bam' from step 6
Keep PCR dupliacate reads ?
True
Configure Optional Parameters
False
Step 8: GATK 3
Choose the source for the reference list
History
Using reference file
Output dataset 'output' from step 1
Select interval subset to operate on?
False
Select covariates for on-the-fly recalibration?
False
Analysis Type
HaplotypeCaller
Input all BAM files in a single command
False
Input file containing sequence data (BAM)
Output dataset 'pr_output_bam' from step 7
Keep PCR dupliacate reads ?
True
Output type
VCF (no option -ERC)
Configure Optional Parameters*
False
*Different parameters for ploidy have been tested and the default value (=2) was chosen as the more reliable.

## Sheet: Transfered fragments
S6 Table. Galaxy workflows for variant analyses and for reconstructing transconjugant genomes.
Galaxy Workflow ' Transfered fragments'
Step 1: Input dataset
GenomeRef1.fasta
select at runtime
Step 2: Input dataset
Reads1.fastq
select at runtime
Step 3: Input dataset
Reads2.fastq
select at runtime
Step 4: Input dataset
GenomeRef2.fasta
select at runtime
Step 5: Map with BWA-MEM
Will you select a reference genome from your history or use a built-in index?
Use a genome from history and build index
Use the following dataset as the reference sequence
Output dataset 'output' from step 1
Algorithm for constructing the BWT index
Auto. Let BWA decide the best algorithm to use
Single or Paired-end reads
Paired
Select first set of reads
Output dataset 'output' from step 2
Select second set of reads
Output dataset 'output' from step 3
Enter mean, standard deviation, max, and min for insert lengths.
Set read groups information?
Do not set
Select analysis mode
1.Simple Illumina mode
Step 6: BAM-to-SAM
BAM File to Convert
Output dataset 'bam_output' from step 5
Include header in output
True
Step 7: Flagstat
BAM File to Convert
Output dataset 'bam_output' from step 5
Step 8: Select
Select lines from
Output dataset 'output1' from step 6
that
NOT Matching
the pattern
NM:i:0
Step 9: Select
Select lines from
Output dataset 'output1' from step 6
that
Matching
the pattern
NM:i:0
Step 10: SAM to FASTQ
SAM file for extraction of aligned reads in FASTQ format
Output dataset 'out_file1' from step 8
Step 11: SAM-to-BAM
Choose the source for the reference genome
Use a genome from the history
SAM file to convert
Output dataset 'out_file1' from step 8
Using reference file
Output dataset 'output' from step 1
Step 12: SAM-to-BAM
Choose the source for the reference genome
Use a genome from the history
SAM file to convert
Output dataset 'out_file1' from step 9
Using reference file
Output dataset 'output' from step 1
Step 13: Map with BWA-MEM
Will you select a reference genome from your history or use a built-in index?
Use a genome from history and build index
Use the following dataset as the reference sequence
Output dataset 'output' from step 4
Algorithm for constructing the BWT index
Auto. Let BWA decide the best algorithm to use
Single or Paired-end reads
Single
Select fastq dataset
Output dataset 'output' from step 10
Set read groups information?
Set read groups (SAM/BAM specification)
Auto-assign
False
Read group identifier (ID)
Reads
Auto-assign
False
Read group sample name (SM)
Reads
Platform/technology used to produce the reads (PL)
ILLUMINA
Auto-assign
False
Library name (LB)
Reads
Sequencing center that produced the read (CN)
Description (DS)
Date that run was produced (DT)
Flow order (FO)
The array of nucleotide bases that correspond to the key sequence of each read (KS)
Programs used for processing the read group (PG)
Predicted median insert size (PI)
None
Platform unit (PU)
Select analysis mode
1.Simple Illumina mode
Step 14: Flagstat
BAM File to Convert
Output dataset 'output1' from step 11
Step 15: Flagstat
BAM File to Convert
Output dataset 'output1' from step 12
Step 16: BAM-to-SAM
BAM File to Convert
Output dataset 'bam_output' from step 13
Include header in output
True
Step 17: Flagstat
BAM File to Convert
Output dataset 'bam_output' from step 13
Step 18: Select
Select lines from
Output dataset 'output1' from step 16
that
NOT Matching
the pattern
NM:i:0
Step 19: Select
Select lines from
Output dataset 'output1' from step 16
that
Matching
the pattern
NM:i:0
Step 20: SAM-to-BAM
Choose the source for the reference genome
Use a genome from the history
SAM file to convert
Output dataset 'out_file1' from step 18
Using reference file
Output dataset 'output' from step 4
Step 21: SAM-to-BAM
Choose the source for the reference genome
Use a genome from the history
SAM file to convert
Output dataset 'out_file1' from step 19
Using reference file
Output dataset 'output' from step 4
Step 22: Flagstat
BAM File to Convert
Output dataset 'output1' from step 20
Step 23: Flagstat
BAM File to Convert
Output dataset 'output1' from step 21
