# Supplementary material for: Mycoplasmas under experimental antimicrobial selection: The unpredicted contribution of horizontal chromosomal transfer
Source: PLoS Genet. 2019 Jan 22;15(1):e1007910. doi: 10.1371/journal.pgen.1007910 (PMC6358093; doi:10.1371/journal.pgen.1007910)
Supplement: S7 Table — (XLSX) [file pgen.1007910.s009.xlsx]

## Sheet: S7 Table
S7 Table. European Nucleotide Archive (EMBL-EBI) accession numbers
Study	sample_alias	tax_id	scientific_name	sample_description	file_name	MD5	file_name	MD5	Sample_primary_accession	Sample_secondary_accession	Experiment_acession	Run_accession
PRJEB28036	MF26	2110	Mycoplasma agalactiae	PG2 55-5 enrofloxacin mutant	MF26_1.fastq.gz	45eb00d4df70cf299393593618e500f9	MF26_2.fastq.gz	a8890d2282c792c96c04869163fd0ad0	ERS2632133	SAMEA4812231	ERX2735844	ERR2722073
PRJEB28036	MF26-1	2110	Mycoplasma agalactiae	PG2 55-5 enrofloxacin mutant	MF26-1_1.fastq.gz	9573e1ca2bd4f36f03ad9ea6cb5f07ec	MF26-1_2.fastq.gz	2beb2ca6e0108ddf066c865313568b94	ERS2632134	SAMEA4812232	ERX2735845	ERR2722074
PRJEB28036	MF26-1-2	2110	Mycoplasma agalactiae	PG2 55-5 enrofloxacin mutant	MF26-1-2_1.fastq.gz	cb69d3e5412dda2105a917880d2e79c0	MF26-1-2_2.fastq.gz	0d6352ae7a14f68c26ce3fae5c201314	ERS2632135	SAMEA4812233	ERX2735846	ERR2722075
PRJEB28036	MF30	2110	Mycoplasma agalactiae	PG2 55-5 enrofloxacin mutant	MF30_1.fastq.gz	86c488a18f531687b20506a5004b7c94	MF30_2.fastq.gz	017b1572b7d3b33e2c571ba590f08853	ERS2632136	SAMEA4812234	ERX2735847	ERR2722076
PRJEB28036	MF30-1	2110	Mycoplasma agalactiae	PG2 55-5 enrofloxacin mutant	MF30-1_1.fastq.gz	d2602cbacc48b621056fc6d9bb64bbd4	MF30-1_2.fastq.gz	0e4f44d7ad9dad579e7b3b61eafa164f	ERS2632137	SAMEA4812235	ERX2735848	ERR2722077
PRJEB28036	MF30-1-4	2110	Mycoplasma agalactiae	PG2 55-5 enrofloxacin mutant	MF30-1-4_1.fastq.gz	b26a4c572ede4d00b5277ba696723bb7	MF30-1-4_2.fastq.gz	f67e4c4297c600d8fe87e39aef40cca2	ERS2632138	SAMEA4812236	ERX2735849	ERR2722078
PRJEB28036	MF30-1-4-1	2110	Mycoplasma agalactiae	PG2 55-5 enrofloxacin mutant	MF30-1-4-1_1.fastq.gz	9d10a9e0dbf3b34d73d7e2c5c744cd8f	MF30-1-4-1_2.fastq.gz	eb2092434a4f27bc619e727bd6f51b5e	ERS2632139	SAMEA4812237	ERX2735850	ERR2722079
PRJEB28036	MF30-1-4-8	2110	Mycoplasma agalactiae	PG2 55-5 enrofloxacin mutant	MF30-1-4-8_1.fastq.gz	63a74630fb7b7e4ad8ab025792f50c7b	MF30-1-4-8_2.fastq.gz	3e364ae9a8e2280277b72d93dce51d45	ERS2632140	SAMEA4812238	ERX2735851	ERR2722080
PRJEB28036	MF33	2110	Mycoplasma agalactiae	PG2 55-5 enrofloxacin mutant	MF33_1.fastq.gz	7c58857b592f7ef71819f02d86bf2484	MF33_2.fastq.gz	892ce1caaa66ef8717aca8d258b6c5cc	ERS2632141	SAMEA4812239	ERX2735852	ERR2722081
PRJEB28036	MF33-1	2110	Mycoplasma agalactiae	PG2 55-5 enrofloxacin mutant	MF33-1_1.fastq.gz	e499a8ae440e0f90260068c477f2c9ed	MF33-1_2.fastq.gz	7c69adaa3457555c291f3e70b48707f4	ERS2632142	SAMEA4812240	ERX2735853	ERR2722082
PRJEB28036	MF33-1-1	2110	Mycoplasma agalactiae	PG2 55-5 enrofloxacin mutant	MF33-1-1_1.fastq.gz	b7c20094ca6a194b8b7fc2b564998987	MF33-1-1_2.fastq.gz	398cb1a56c6fdab7f80e6ac4ccd77a99	ERS2632143	SAMEA4812241	ERX2735854	ERR2722083
PRJEB28036	MF33-1-2	2110	Mycoplasma agalactiae	PG2 55-5 enrofloxacin mutant	MF33-1-2_1.fastq.gz	fd634ca5e47694f754854fe4ceeb18a3	MF33-1-2_2.fastq.gz	2d592477f579d9916eec678c25acb7fd	ERS2632144	SAMEA4812242	ERX2735855	ERR2722084
PRJEB28036	MF33-1-3	2110	Mycoplasma agalactiae	PG2 55-5 enrofloxacin mutant	MF33-1-3_1.fastq.gz	9415de6cfc0ba716004da1e75de49674	MF33-1-3_2.fastq.gz	0d51562eeac1f33b4499caf990d5d4fb	ERS2632145	SAMEA4812243	ERX2735856	ERR2722085
PRJEB28036	MF33-1-1_P10	2110	Mycoplasma agalactiae	PG2 55-5 enrofloxacin mutant passages	MF33-1-1_P10_1.fastq.gz	6f6184e6c97a30cdaf366ae44e03dd4b	MF33-1-1_P10_2.fastq.gz	6af8e46696bc41d65408ac3ee167b46f	ERS2632146	SAMEA4812244	ERX2735857	ERR2722086
PRJEB28036	MF33-1-1_P40	2110	Mycoplasma agalactiae	PG2 55-5 enrofloxacin mutant passages	MF33-1-1_P40_1.fastq.gz	c8b580bafecc03bbb364e33980dd711f	MF33-1-1_P40_2.fastq.gz	aed1fa4c2790fe37fc8b33211cec3b8c	ERS2632147	SAMEA4812245	ERX2735858	ERR2722087
PRJEB28036	PG2E10	2110	Mycoplasma agalactiae	PG2 55-5 enrofloxacin mutant	PG2E10_1.fastq.gz	d22307c7e60cb401ab75a6699b634d9a	PG2E10_2.fastq.gz	2259cf4a9e0b92c4a0c08ca81a3445ad	ERS2632148	SAMEA4812246	ERX2735859	ERR2722088
PRJEB28036	PG2E10_P10	2110	Mycoplasma agalactiae	PG2 55-5 enrofloxacin mutant passages	PG2E10_P10_1.fastq.gz	c843e2cded9ac20e34733757bdd12911	PG2E10_P10_2.fastq.gz	3500c03523c0015cff205778bb658c9d	ERS2632149	SAMEA4812247	ERX2735860	ERR2722089
PRJEB28036	PG2E10_P40	2110	Mycoplasma agalactiae	PG2 55-5 enrofloxacin mutant passages	PG2E10_P40_1.fastq.gz	b8e3f27471a07dd64c215ad4f1793538	PG2E10_P40_2.fastq.gz	97b07a43a139a2ef21e428880d5f1491	ERS2632150	SAMEA4812248	ERX2735861	ERR2722090
PRJEB28036	PG2 55-5	2110	Mycoplasma agalactiae	PG2 55-5 parental strain	PG2 55-5_1.fastq.gz	7f59a746f7a57a3a76fbbb05f989b7e0	PG2 55-5_2.fastq.gz	21daa7f4470750328e3e6263410402a3	ERS2632151	SAMEA4812249	ERX2735862	ERR2722091
PRJEB27571	T5-1	2110	Mycoplasma agalactiae	5632G3xPG2E10 transconjugant	T5-1_1.fastq.gz	c0a6ed23989d4e787ab01bbd258a49cc	T5-1_2.fastq.gz	80a15cd2bd5f14f4cb1464369a5d42f6	ERS2631597	SAMEA4811695	ERX2735819	ERR2722048
PRJEB27571	T5-2	2110	Mycoplasma agalactiae	5632G3xPG2E10 transconjugant	T5-2_1.fastq.gz	5e10e3317f3c45ba2e751fddee76faf8	T5-2_2.fastq.gz	16a2de670599f05816f558b96b405cd8	ERS2631598	SAMEA4811696	ERX2735820	ERR2722049
PRJEB27571	T5-3	2110	Mycoplasma agalactiae	5632G3xPG2E10 transconjugant	T5-3_1.fastq.gz	9708fc177d50b0902ee1d5c48426feda	T5-3_2.fastq.gz	b90bd6762df6aef7713c83987a679aa4	ERS2631599	SAMEA4811697	ERX2735821	ERR2722050
PRJEB27571	T5-4	2110	Mycoplasma agalactiae	5632G3xPG2E10 transconjugant	T5-4_1.fastq.gz	af92dc577d49c543d3ae7043d7603565	T5-4_2.fastq.gz	c55d91e68614b7d9101823e92feeb3a7	ERS2631600	SAMEA4811698	ERX2735822	ERR2722051
PRJEB27571	T5-5	2110	Mycoplasma agalactiae	5632G3xPG2E10 transconjugant	T5-5_1.fastq.gz	9139360774c0e24c8ae01989283a73e7	T5-5_2.fastq.gz	0667e7841352f0978a557d568030402b	ERS2631601	SAMEA4811699	ERX2735823	ERR2722052
PRJEB27571	T6-1	2110	Mycoplasma agalactiae	5632G3xPG2E10 transconjugant	T6-1_1.fastq.gz	6b3a92adc9d17bd787653d20d4db80c6	T6-1_2.fastq.gz	4c9c3ca2a6f53a404574c43a012b49ee	ERS2631602	SAMEA4811700	ERX2735824	ERR2722053
PRJEB27571	T6-3	2110	Mycoplasma agalactiae	5632G3xPG2E10 transconjugant	T6-3_1.fastq.gz	417e70b49ac45622424be611748ad4be	T6-3_2.fastq.gz	8ab6658bfc10a85c80d535d53f19820b	ERS2631603	SAMEA4811701	ERX2735825	ERR2722054
PRJEB27571	T6-4	2110	Mycoplasma agalactiae	5632G3xPG2E10 transconjugant	T6-4_1.fastq.gz	76785aeff29f98917e92b5173840f310	T6-4_2.fastq.gz	bb62e1b68900fa8d79b5385c5a5df1c9	ERS2631604	SAMEA4811702	ERX2735826	ERR2722055
PRJEB27571	T6-5	2110	Mycoplasma agalactiae	5632G3xPG2E10 transconjugant	T6-5_1.fastq.gz	784e03f58c3ef1b3cd92ffdfb9bfafb1	T6-5_2.fastq.gz	5c13bb61e0c7b2024e5b3110e8fda64c	ERS2631605	SAMEA4811703	ERX2735827	ERR2722056
PRJEB27571	T6-7	2110	Mycoplasma agalactiae	5632G3xPG2E10 transconjugant	T6-7_1.fastq.gz	595a24854581125cee27ab01d1888218	T6-7_2.fastq.gz	6bf3ecb139b10a2e269b795a6a6655d7	ERS2631606	SAMEA4811704	ERX2735828	ERR2722057
PRJEB27571	T6-8	2110	Mycoplasma agalactiae	5632G3xPG2E10 transconjugant	T6-8_1.fastq.gz	7aee484b5fa14a569eac2e1a885a4251	T6-8_2.fastq.gz	ba14d3bd98c2e515243ed6a5b07a427b	ERS2631607	SAMEA4811705	ERX2735829	ERR2722058
PRJEB27571	T6-9	2110	Mycoplasma agalactiae	5632G3xPG2E10 transconjugant	T6-9_1.fastq.gz	64f45f9ab3d1f8dd87f18e4b8db63497	T6-9_2.fastq.gz	832c33b6933f487b8b8536106bc4227a	ERS2631608	SAMEA4811706	ERX2735830	ERR2722059
PRJEB27571	T6-10	2110	Mycoplasma agalactiae	5632G3xPG2E10 transconjugant	T6-10_1.fastq.gz	0bb337df9ef13685d09dfda92ba8cf85	T6-10_2.fastq.gz	e4f7b50d03f5eeb8b6326b9883e3a189	ERS2631609	SAMEA4811707	ERX2735831	ERR2722060
PRJEB27571	T5-1_P10	2110	Mycoplasma agalactiae	5632G3xPG2E10 transconjugant passages	T5-1_P10_1.fastq.gz	6e66fcb0d024a505447070c13ad006f9	T5-1_P10_2.fastq.gz	e80810b175b3349e9a8978d51d85a2a9	ERS2631610	SAMEA4811708	ERX2735832	ERR2722061
PRJEB27571	T5-1_P40	2110	Mycoplasma agalactiae	5632G3xPG2E10 transconjugant passages	T5-1_P40_1.fastq.gz	002892dc890af4a76bcc2833c8ca65cb	T5-1_P40_2.fastq.gz	94e715777108b98874e7b79996bd73bc	ERS2631611	SAMEA4811709	ERX2735833	ERR2722062
PRJEB27571	T5-5_P10	2110	Mycoplasma agalactiae	5632G3xPG2E10 transconjugant passages	T5-5_P10_1.fastq.gz	f9038a508e820deaddcfe4a0d341b2b6	T5-5_P10_2.fastq.gz	1b34b953cc396c09c6b56030b9b01085	ERS2631612	SAMEA4811710	ERX2735834	ERR2722063
PRJEB27571	T5-5_P40	2110	Mycoplasma agalactiae	5632G3xPG2E10 transconjugant passages	T5-5_P40_1.fastq.gz	dafd4951a8bb7a35b9899a6c813c5805	T5-5_P40_2.fastq.gz	b1339aeb580ef77d6089ba4430d9356f	ERS2631613	SAMEA4811711	ERX2735835	ERR2722064
PRJEB27571	5632G3	2110	Mycoplasma agalactiae	parental 5632 gentamicin resistant clone	5632G3_1.fastq.gz	d9581fd6da358dc2ab442992fa0bbd0d	5632G3_2.fastq.gz	647b559f130bad62d5f5ebb878b58ae4	ERS2631614	SAMEA4811712	ERX2735814	ERR2722037
